# Supplementary material for: Molecular Characteristics and Functional Identification of a Key Alpha-Amylase-Encoding Gene AMY11 in Musa acuminata
Source: Int J Mol Sci. 2024 Jul 17;25(14):7832. doi: 10.3390/ijms25147832 (PMC11276985; doi:10.3390/ijms25147832)
Supplement: Supplementary file 1 [file ijms-25-07832-s001.zip]

Archive with 8 entries (7 files):
- Supplementary materials/Table S1.xlsx
- Supplementary materials/Table S2.xls
- Supplementary materials/Table S3.xls
- Supplementary materials/Table S4.xls
- Supplementary materials/Table S5.xlsx
- Supplementary materials/Table S6.xls
- Supplementary materials/Table S7.xls
- Supplementary materials/
