# Supplementary material for: Molecular Characteristics and Functional Identification of a Key Alpha-Amylase-Encoding Gene AMY11 in Musa acuminata
Source: Int J Mol Sci. 2024 Jul 17;25(14):7832. doi: 10.3390/ijms25147832 (PMC11276985; doi:10.3390/ijms25147832)
Supplement: Supplementary file 1 [file ijms-25-07832-s001.zip › Supplementary materials/Table S1.xlsx]

## Sheet: Table S1
Table S1 Characteristics of twelve MaAMY proteins
Gene name	Sequence ID	CDS(bp)	Protein(aa)	Domains and position	Position	Physicochemical properties							Secondary structure				Subcellular location
						Formula	Molecular Weight	Theoretical pI	Instability Index	Aliphatic Index	Grand Average of Hydropathicity(GRAVY)		Alpha helix(%)	Random coil(%)	Extended strand(%）	Beta turn(%）
MaAMY01	Ma03_t07070.1	285	94	Alpha-amy24-70)	chr03:4855412-4855823(-)	C503H755N135O129S4	10885.6	9.03	46.58	93.19	0.034		22.34	45.74	27.66	4.26	Chloroplast
MaAMY02	Ma03_t07140.1	1344	447	Alpha-amy(47-446)	chr03:4889211-4890871(-)	C2240H3360N610O667S21	50180.3	5.37	27.4	71.34	-0.376		30.87	43.18	19.69	6.26	Chloroplast
MaAMY03	Ma03_t07150.1	391	130	Alpha-amy(24-120)	chr03:4904444-4906188(+)	C672H1020N186O177S6	14729	9.23	39.81	87.69	-0.15		30.77	41.54	21.54	6.15	Chloroplast
MaAMY04	Ma04_t21990.1	1254	417	Alpha-amy(19-417)	chr04:24409318-24415533(-)	C2139H3171N605O630S15	47922.3	5.79	50.25	67.1	-0.603		30.46	45.32	17.27	6.95	Nucleus
MaAMY05	Ma04_t22000.1	1254	417	Alpha-amy(21-417)	chr04:24423034-24429564(-)	C2150H3226N608O616S14	47895.8	8.8	45.92	67.55	-0.631		28.78	45.08	19.42	6.71	Nucleus
MaAMY06	Ma04_t22020.1	1254	417	Alpha-amy(19-417)	chr04:24437565-24443360(-)	C2137H3204N608O613S14	47669.5	8.51	45.41	68.06	-0.617		28.54	45.56	18.94	6.95	Nucleus
MaAMY07	Ma05_t08000.1	516	171	Alpha-amy(1-171)	chr05:5930054-5930738(-)	C856H1279N235O245S7	19006.4	5.6	20.12	83.8	-0.222		20.47	59.06	14.04	6.43	Cytoplasmic
MaAMY08	Ma05_t08040.1	1251	416	Alpha-amy(1-415)	chr05:5973452-5975189(-)	C2100H3155N567O609S15	46569.5	5.45	26.13	78.05	-0.326		28.61	46.15	19.71	5.53	Cytoplasmic
MaAMY09	Ma05_t10310.1	1230	409	Alpha-amy(1-408)	chr05:7435850-7437322(+)	C2062H3101N557O597S15	45726.6	5.45	24.6	78.68	-0.305		28.12	47.43	17.85	6.6	Cytoplasmic
MaAMY10	Ma07_t20300.1	1269	422	Alpha-amy(5-421)	chr07:28215928-28218021(+)	C2133H3219N575O616S11	47126.2	5.63	30.55	82.49	-0.26		28.91	45.02	19.19	6.87	Vacuolar
MaAMY11	Ma08_t04100.1	2841	946	Alpha-amy(25-946)	chr08:2873285-2886739(-)	C4784H7335N1317O1424S18	106661	5.88	44.99	78.11	-0.512		27.06	43.45	21.78	7.72	Chloroplast
MaAMY12	Ma10_t30040.1	1200	399	Alpha-amy(1-398)	chr10:36447425-36449250+)	C2021H3040N546O592S13	44874.4	5.2	31.12	73.56	-0.405		29.82	44.86	19.05	6.27	Cytoplasmic
