# Supplementary material for: Molecular Characteristics and Functional Identification of a Key Alpha-Amylase-Encoding Gene AMY11 in Musa acuminata
Source: Int J Mol Sci. 2024 Jul 17;25(14):7832. doi: 10.3390/ijms25147832 (PMC11276985; doi:10.3390/ijms25147832)
Supplement: Supplementary file 1 [file ijms-25-07832-s001.zip › Supplementary materials/Table S2.xls]

## Sheet: Table S2
Table S2 Accession numbers of AMY amino acid sequences from thirteen species
Gene name	Gene ID
MaAMY01	Ma03_t07070.1
MaAMY02	Ma03_t07140.1
MaAMY03	Ma03_t07150.1
MaAMY04	Ma04_t21990.1
MaAMY05	Ma04_t22000.1
MaAMY06	Ma04_t22020.1
MaAMY07	Ma05_t08000.1
MaAMY08	Ma05_t08040.1
MaAMY09	Ma05_t10310.1
MaAMY10	Ma07_t20300.1
MaAMY11	Ma08_t04100.1
MaAMY12	Ma10_t30040.1
AtAMY01	AEE76380.1
AtAMY02	AEE76379.1
AtAMY03	AEE76378.1
AtAMY04	NP_188679.2
AtAMY05	AAM61434.1
AtAMY06	AAM51369.1
AtAMY07	NP_564977.1
AtAMY08	CAB79409.1
BdAMY01	XP_010236079.1
BdAMY02	XP_003579659.1
BdAMY03	XP_003578230.1
BdAMY04	XP_003569677.1
BdAMY05	XP_003563559.1
CaAMY01	XP_016569769.2
CaAMY02	KAF3643718.1
CaAMY03	KAF3643714.1
CaAMY04	KAF3642224.1
CaAMY05	KAF3617247.1
CaAMY06	KAF3617243.1
CaAMY07	KAF3614299.1
CaAMY08	PHT89595.1
CaAMY09	PHT85010.1
CaAMY10	PHT67911.1
CaAMY11	XP_016568309.2
CaAMY12	XP_016547075.2
CaAMY13	XP_016569771.1
HvAMY01	AAA32935.1
HvAMY02	KAE8814031.1
HvAMY03	KAE8783547.1
HvAMY04	KAE8768216.1
HvAMY05	AAA32929.1
HvAMY06	AAA32927.1
HvAMY07	AAA32926.1
HvAMY08	AAA32925.1
HvAMY09	KAE8821599.1
HvAMY10	KAE8798894.1
OsAMY01	CAA45903.1
OsAMY02	CAA36485.1
OsAMY03	CAA45903.1
OsAMY04	CAA36485.1
PhAMY01	XP_025826014.1
PhAMY02	XP_025823590.1
PhAMY03	XP_025821594.1
PhAMY04	XP_025821445.1
PhAMY05	XP_025821444.1
PhAMY06	XP_025818026.1
PhAMY07	XP_025818024.1
PhAMY08	XP_025810390.1
PhAMY09	XP_025802909.1
PhAMY10	XP_025800120.1
PhAMY11	XP_025800118.1
PhAMY12	XP_025797473.1
PhAMY13	XP_025806838.1
SiAMY01	XP_022685278.1
SiAMY02	XP_022681784.1
SiAMY03	XP_004973672.1
SiAMY04	XP_004973671.1
SiAMY05	XP_004973670.1
SiAMY06	XP_004969746.1
SiAMY07	XP_004966429.1
SiAMY08	XP_004960025.1
SiAMY09	XP_004957017.1
SiAMY10	XP_004957016.1
SiAMY11	XP_004957015.1
SiAMY12	XP_004954023.1
SlAMY01	XP_004238157.1
SlAMY02	XP_004235226.1
SlAMY03	XP_004238770.1
SlAMY04	XP_004238402.1
StAMY01	AAA91884.1
StAMY02	NP_001274982.1
StAMY03	ACV30014.1
StAMY04	XP_006357265.1
StAMY05	XP_006342097.1
StAMY06	XP_015168383.1
StAMY07	XP_006354888.1
SbAMY01	XP_002454601.1
SbAMY02	XP_002452881.1
SbAMY03	XP_002444507.1
SbAMY04	XP_002460332.1
SbAMY05	XP_021320292.1
SbAMY06	XP_021312283.1
SbAMY07	XP_021308528.1
SbAMY08	XP_002446386.1
TaAMY01	XP_044441388.1
TaAMY02	XP_044441387.1
TaAMY03	XP_044438490.1
TaAMY04	XP_044433482.1
TaAMY05	XP_044433246.1
TaAMY06	XP_044421122.1
TaAMY07	XP_044414376.1
TaAMY08	XP_044414257.1
TaAMY09	XP_044414256.1
TaAMY10	XP_044414255.1
TaAMY11	XP_044402297.1
TaAMY12	XP_044394090.1
TaAMY13	XP_044394089.1
TaAMY14	XP_044389067.1
TaAMY15	XP_044383603.1
TaAMY16	XP_044378173.1
TaAMY17	XP_044371160.1
TaAMY18	XP_044366886.1
TaAMY19	XP_044357343.1
TaAMY20	XP_044349449.1
TaAMY21	XP_044340875.1
TaAMY22	XP_044332560.1
TaAMY23	XP_044332558.1
TaAMY24	XP_044332556.1
TaAMY25	XP_044324322.1
TaAMY26	XP_044457385.1
TaAMY27	XP_044457383.1
TaAMY28	ATY36107.1
TaAMY29	ATY36106.1
TaAMY30	ATY36105.1
TaAMY31	ATY36104.1
TaAMY32	ATY36103.1
TaAMY33	ATY36102.1
TaAMY34	ATY36101.1
TaAMY35	ATY36100.1
TaAMY36	ATY36099.1
TaAMY37	ATY36098.1
TaAMY38	ATY36097.1
TaAMY39	ATY36096.1
TaAMY40	ATY36095.1
TaAMY41	ATY36094.1
TaAMY42	ATY36093.1
TaAMY43	ANZ54396.1
ZmAMY01	AAA50161.1
ZmAMY02	ADH43281.1
ZmAMY03	PWZ22521.1
ZmAMY04	NP_001105539.2
ZmAMY05	NP_001150278.1
ZmAMY06	NP_001347089.1
ZmAMY07	NP_001169611.1
ZmAMY08	NP_001141482.1
ZmAMY09	XP_008675105.1
ZmAMY10	PWZ55501.1
ZmAMY11	PWZ30135.1
ZmAMY12	PWZ13841.1
ZmAMY13	AQK75174.1
ZmAMY14	ONM38745.1
ZmAMY15	ONM17830.1
ZmAMY16	ONM17829.1
ZmAMY17	ONM17827.1
