# Supplementary material for: Molecular Characteristics and Functional Identification of a Key Alpha-Amylase-Encoding Gene AMY11 in Musa acuminata
Source: Int J Mol Sci. 2024 Jul 17;25(14):7832. doi: 10.3390/ijms25147832 (PMC11276985; doi:10.3390/ijms25147832)
Supplement: Supplementary file 1 [file ijms-25-07832-s001.zip › Supplementary materials/Table S3.xls]

## Sheet: Table S3
Table S3 Expression data of MaAMY genes in different tissues in banana
Gene name	Gene ID	Root	Leaf	Fruit
MaAMY01	Ma03_t07070.1	0	0	0
MaAMY02	Ma03_t07140.1	16.645	11.42	11.415
MaAMY03	Ma03_t07150.1	0	0	0
MaAMY04	Ma04_t21990.1	0	0	0
MaAMY05	Ma04_t22000.1	0	0	0
MaAMY06	Ma04_t22020.1	0	0	0
MaAMY07	Ma05_t08000.1	0	0	0
MaAMY08	Ma05_t08040.1	55.85	32.37	15.895
MaAMY09	Ma05_t10310.1	12.965	19.47	7.97
MaAMY10	Ma07_t20300.1	0	0	0
MaAMY11	Ma08_t04100.1	27.68	170.57	81.135
MaAMY12	Ma10_t30040.1	0	0	0
