# Supplementary material for: Molecular Characteristics and Functional Identification of a Key Alpha-Amylase-Encoding Gene AMY11 in Musa acuminata
Source: Int J Mol Sci. 2024 Jul 17;25(14):7832. doi: 10.3390/ijms25147832 (PMC11276985; doi:10.3390/ijms25147832)
Supplement: Supplementary file 1 [file ijms-25-07832-s001.zip › Supplementary materials/Table S4.xls]

## Sheet: Table S4
Table S4 Temporal expression data of 63 genes associated with starch degradation during banana fruit ripening
Gene name	Gene ID	0DPH	20DPH	80DPH	8DPH	14DPH
MaAMY01	Ma03_t07070.1	0	0	0	0	0
MaAMY02	Ma03_t07140.1	12.92	14.125	11.415	5.87	7.795
MaAMY03	Ma03_t07150.1	0	0	0	0	0
MaAMY04	Ma04_t21990.1	0	0	0	0	0
MaAMY05	Ma04_t22000.1	0	0	0	0	0
MaAMY06	Ma04_t22020.1	0	0	0	0	0
MaAMY07	Ma05_t08000.1	0	0	0	0	0
MaAMY08	Ma05_t08040.1	16.015	20.395	15.895	11.785	9.33
MaAMY09	Ma05_t10310.1	8.94	11.895	7.97	3.57	4.365
MaAMY10	Ma07_t20300.1	0	0	0	0	0
MaAMY11	Ma08_t04100.1	54.89	59.395	81.135	597.58	1427.07
MaAMY12	Ma10_t30040.1	0	0	0	0	0
