# Supplementary material for: Molecular Characteristics and Functional Identification of a Key Alpha-Amylase-Encoding Gene AMY11 in Musa acuminata
Source: Int J Mol Sci. 2024 Jul 17;25(14):7832. doi: 10.3390/ijms25147832 (PMC11276985; doi:10.3390/ijms25147832)
Supplement: Supplementary file 1 [file ijms-25-07832-s001.zip › Supplementary materials/Table S5.xlsx]

## Sheet: Table S5
Table S5 Correlation analysis between RNA-seq data and qRT-PCR data
A	MaAMY02
	RNA-seq data	qRT-PCR data
RNA-seq data	1
qRT-PCR data	0.986	1
B	MaAMY08
	RNA-seq data	qRT-PCR data
RNA-seq data	1
qRT-PCR data	0.9803	1
C	MaAMY09
	RNA-seq data	qRT-PCR data
RNA-seq data	1
qRT-PCR data	0.973	1
D	MaAMY11
	RNA-seq data	qRT-PCR data
RNA-seq data	1
qRT-PCR data	0.9998	1
E	MaAMY02
	RNA-seq data	qRT-PCR data
RNA-seq data	1
qRT-PCR data	0.9812	1
F	MaAMY08
	RNA-seq data	qRT-PCR data
RNA-seq data	1
qRT-PCR data	0.995	1
G	MaAMY09
	RNA-seq data	qRT-PCR data
RNA-seq data	1
qRT-PCR data	0.9909	1
H	MaAMY11
	RNA-seq data	qRT-PCR data
RNA-seq data	1
qRT-PCR data	0.9953	1
