# Supplementary material for: Molecular Characteristics and Functional Identification of a Key Alpha-Amylase-Encoding Gene AMY11 in Musa acuminata
Source: Int J Mol Sci. 2024 Jul 17;25(14):7832. doi: 10.3390/ijms25147832 (PMC11276985; doi:10.3390/ijms25147832)
Supplement: Supplementary file 1 [file ijms-25-07832-s001.zip › Supplementary materials/Table S6.xls]

## Sheet: Table S6
Table S6 Bioinformatics website of MaAMY genes analysis
Name	Website
Banana A-genome database	https://banana-genome-hub.southgreen.fr/
InterPro database	https://www.ebi.ac.uk/interpro/
Pfam database	http://pfam.xfam.org/family/PF00128
Conserved Domain Database	https://www.ncbi.nlm.gov/cdd
SMART software	http://smart.embl.de/
ExPASy database	https://web.expasy.org/protparam/
SOPMA	https://npsa-prabi.ibcp.fr/NPSA/npsa_sopma.html
Cell-PLoc 2.0 web-based tool	http://www.csbio.sjtu.edu.cn/bioinf/Cell-PLoc-2/
MEME software	https://meme-suite.org/
GSDS v. 2.0	http://gsds.gao-lab.org
MEGA software	https://megasoftware.net
TBtools	https://github.com/CJ-Chen/TBtools
Phytozome v13 database	https://phytozome-next.jgi.doe.gov/
NCBI	www.ncbi.nlm.nih.gov
SMART	http://smart.embl.de/
MEGA X v. 10.1.1	https://megasoftware.net
iTOL website	https://itol.embl.de/
KaKs Calculator v. 1.2	https://sourchforge.net/projects/kakscalculator2/
Mapchart v. 2.3	https://www.wur.nl/en/show/Mapchart.htm
MCS-canX	https://github.com/wyp1125/MCScanx
Circos	http://www.circos.ca
Cufflinks	http://cole-trapnell-lab.github.io/cufflinks/cuffdiff/
PlantCARE website	https://bioinformatics.psb.ugent.be/webtools/plantcare/html/
MeV 4.9.0 software	https://sourceforge.net/projects/mev-tm4
