# Supplementary material for: Molecular Characteristics and Functional Identification of a Key Alpha-Amylase-Encoding Gene AMY11 in Musa acuminata
Source: Int J Mol Sci. 2024 Jul 17;25(14):7832. doi: 10.3390/ijms25147832 (PMC11276985; doi:10.3390/ijms25147832)
Supplement: Supplementary file 1 [file ijms-25-07832-s001.zip › Supplementary materials/Table S7.xls]

## Sheet: Table S7
Table S7 A list of the oligo primers used for the study
Gene	Forward primers (5'-3')	Reverse primers (5'-3')
AMY11	ATGTTGCTCGTTCGCTGGAAGCCGGT	TCATGATGTTTCCCACACTTTATAATC
AMY02-QPCR	TCGACACCGGCGAGGACTT	ATGCGTCTGTTCGACGACGT
AMY08-QPCR	GACATCGACCACCTCAACAC	AGCCACCACGAAGTTTGGCT
AMY09-QPCR	TCTACGTCGAACAGATGCAG	ACCTTCCACGGCAGCTTGTA
AMY11-QPCR	GAAGTGTGAGTAGCACAACT	GTTGCATATACTGATGAAATT
